# Supplementary material for: Identification of rare sequence variation underlying heritable pulmonary arterial hypertension
Source: Nat Commun. 2018 Apr 12;9:1416. doi: 10.1038/s41467-018-03672-4 (PMC5897357; doi:10.1038/s41467-018-03672-4)
Supplement: Supplementary file 1 — Supplementary Data 1(XLSX 61 kb) [file 41467_2018_3672_MOESM1_ESM.xlsx]

## Sheet: Suppl. Dataset 1
Supplentary Dataset 1 Single nucleotide variants (SNVs) and indels identified in BMPR2 (ENST00000374580) in this study. Previously in Girerd et al.(PMID:26699722) reported SNVs are marked with asterisks. Abbreviations: HGVS - Human Genome Variation Society nomenclature (http://varnomen.hgvs.org/); AC - Allele count; AF - Allele frequency; pahaff - Affected PAH subjects; pahidx - unrelated PAH ind…
Variant	Consequence type	Exon	HGVS (cDNA)	Prev. reported	HGVS (protein)	CADD	SIFT	Polyphen	GERP	AC (pahaff)	AC (pahidx)	AF (ExAC)	AF (UK10K-WGS)	AF (UK10K-WES)
2:203242215_GC/G	frameshift_variant	1 of 13	c.19delC	no	p.Arg7GlyfsTer40	33	NA	NA	4.43	1	1	NR	NA	NA
2:203242220_CCTGGCGGGTGCCCTGG/C	frameshift_variant	1 of 13	c.26_41delGGCGGGTGCCCTGGCT	no	p.Trp9TyrfsTer33	35	NA	NA	NA	1	1	NR	NA	NA
2:203242224_G/A	stop_gained	1 of 13	c.27G>A	yes	p.Trp9Ter	36	NA	NA	4.49	1	1	NR	NA	NA
2:203242245_G/A	stop_gained	1 of 13	c.48G>A	yes	p.Trp16Ter	35	NA	NA	2.47	1	1	NR	NA	NA
2:203242274_G/A	splice_donor_variant	NA	c.76+1G>A	no	NA	23.5	NA	NA	5.26	1	1	NR	NA	NA
2:203242275_T/G	splice_donor_variant	NA	c.76+2T>G	no	NA	23.3	NA	NA	5.26	1	1	NR	NA	NA
2:203329548_A/AT	frameshift_variant	2 of 13	c.93_94insT	no	p.Arg32SerfsTer6	34	NA	NA	NA	1	1	NR	NA	NA
2:203329555_T/C	missense_variant	2 of 13	c.100T>C	yes	p.Cys34Arg	26.5	deleterious(0)	probably_damaging(1)	5.44	2	2	NR	NA	NA
2:203329606_ATC/A	frameshift_variant	2 of 13	c.156_157delTC	yes	p.His53Ter	34	NA	NA	NA	3	2	NR	NA	NA
2:203329655_A/G	missense_variant	2 of 13	c.200A>G	yes*	p.Tyr67Cys	26	deleterious(0)	probably_damaging(0.999)	5.44	1	1	NR	NA	NA
2:203329658_G/A	missense_variant	2 of 13	c.203G>A	yes	p.Gly68Asp	28.4	deleterious(0)	probably_damaging(1)	5.44	1	1	NR	NA	NA
2:203329673_C/G	stop_gained	2 of 13	c.218C>G	yes	p.Ser73Ter	36	NA	NA	5.5	1	1	NR	NA	NA
2:203329699_C/T	stop_gained	2 of 13	c.244C>T	yes	p.Gln82Ter	37	NA	NA	5.5	1	1	NR	NA	NA
2:203329703_G/A	splice_donor_variant	NA	c.247+1G>A	yes	NA	25	NA	NA	5.5	1	1	NR	NA	NA
2:203332245_G/A	missense_variant	3 of 13	c.251G>A	no	p.Cys84Tyr	27.8	deleterious(0)	probably_damaging(1)	5.38	1	1	NR	NA	NA
2:203332264_TC/T	frameshift_variant	3 of 13	c.274delC	no	p.Gln92LysfsTer9	34	NA	NA	5.38	1	1	NR	NA	NA
2:203332274_T/C	missense_variant	3 of 13	c.280T>C	yes	p.Cys94Arg	26.3	deleterious(0)	probably_damaging(1)	5.38	1	1	NR	NA	NA
2:203332274_T/G	missense_variant	3 of 13	c.280T>G	yes	p.Cys94Gly	25.8	deleterious(0)	probably_damaging(1)	5.38	1	1	NR	NA	NA
2:203332282_T/G	stop_gained	3 of 13	c.288T>G	no	p.Tyr96Ter	36	NA	NA	4.24	1	1	NR	NA	NA
2:203332306_TC/T	frameshift_variant	3 of 13	c.314delC	no	p.Pro105LeufsTer47	34	NA	NA	5.38	1	1	NR	NA	NA
2:203332335_G/GT	frameshift_variant	3 of 13	c.344dupT	no	p.Cys116LeufsTer4	34	NA	NA	NA	1	1	NR	NA	NA
2:203332340_T/C	missense_variant	3 of 13	c.346T>C	no	p.Cys116Arg	26.4	deleterious(0)	probably_damaging(1)	5.38	2	1	NR	NA	NA
2:203332343_T/G	missense_variant	3 of 13	c.349T>G	no	p.Cys117Gly	26	deleterious(0)	probably_damaging(1)	5.38	1	1	NR	NA	NA
2:203332361_T/C	missense_variant	3 of 13	c.367T>C	yes	p.Cys123Arg	26.6	deleterious(0)	probably_damaging(1)	5.38	2	2	NR	NA	NA
2:203332363_T/TA	frameshift_variant	3 of 13	c.371dupA	yes*	p.Asn124LysfsTer6	34	NA	NA	NA	1	1	NR	NA	NA
2:203332371_A/G	missense_variant	3 of 13	c.377A>G	yes*	p.Asn126Ser	25.5	deleterious(0)	probably_damaging(1)	5.38	1	1	NR	NA	NA
2:203332392_CT/C	frameshift_variant	3 of 13	c.399delT	yes	p.Pro134LeufsTer18	31	NA	NA	4.18	1	1	NR	NA	NA
2:203332397_GACACA/G	frameshift_variant	3 of 13	c.408_412delAACAC	yes*	p.Pro138GlnfsTer7	35	NA	NA	NA	1	1	NR	NA	NA
2:203332409_CTCAG/C	splice_donor_variant&coding_sequence_variant	3 of 13	c.417_418+2delCAGT	no	NA	32	NA	NA	NA	1	1	NR	NA	NA
2:203332413_G/T	splice_donor_variant	NA	c.418+1G>T	no	NA	25.8	NA	NA	5.37	2	1	NR	NA	NA
2:203332417_G/A	splice_region_variant&intron_variant	NA	c.418+5G>A	yes	NA	17.27	NA	NA	5.37	1	1	NR	NA	NA
2:203378462_C/T	stop_gained	4 of 13	c.439C>T	yes	p.Arg147Ter	38	NA	NA	4.79	3	3	NR	NA	NA
2:203378471_A/AC	frameshift_variant	4 of 13	c.449dupC	yes*	p.Ile151AsnfsTer30	34	NA	NA	NA	1	1	NR	NA	NA
2:203378493_C/G	stop_gained	4 of 13	c.470C>G	no	p.Ser157Ter	37	NA	NA	5.68	1	1	NR	NA	NA
2:203378553_G/GT	splice_donor_variant	NA	c.529+2dupT	no	NA	26.2	NA	NA	NA	2	1	NR	NA	NA
2:203379612_A/AGACC	frameshift_variant&splice_region_variant	5 of 13	c.533_536dupACCG	no	p.Lys180ProfsTer2	35	NA	NA	NA	1	1	NR	NA	NA
2:203379690_GA/G	frameshift_variant	5 of 13	c.612delA	yes*	p.Lys204AsnfsTer5	35	NA	NA	5.92	1	1	NR	NA	NA
2:203379698_T/TG	frameshift_variant	5 of 13	c.619dupG	no	p.Glu207GlyfsTer13	35	NA	NA	NA	1	1	NR	NA	NA
2:203379703_G/A	splice_donor_variant	NA	c.621+1G>A	no	NA	28.6	NA	NA	5.92	1	1	NR	NA	NA
2:203379703_G/C	splice_donor_variant	NA	c.621+1G>C	no	NA	26.8	NA	NA	5.92	3	3	NR	NA	NA
2:203383544_G/T	splice_acceptor_variant	NA	c.622-1G>T	no	NA	25.8	NA	NA	6.05	1	1	NR	NA	NA
2:203383554_C/T	stop_gained	6 of 13	c.631C>T	yes	p.Arg211Ter	42	NA	NA	6.05	1	1	NR	NA	NA
2:203383560_C/T	stop_gained	6 of 13	c.637C>T	yes	p.Arg213Ter	37	NA	NA	4.19	1	1	NR	NA	NA
2:203383577_TA/T	frameshift_variant	6 of 13	c.657delA	no	p.Gly220AlafsTer10	35	NA	NA	6.05	2	2	NR	NA	NA
2:203383605_GC/G	frameshift_variant	6 of 13	c.683delC	no	p.Ala228ValfsTer2	35	NA	NA	5.86	1	1	NR	NA	NA
2:203383609_TAAAAGTG/T	frameshift_variant	6 of 13	c.687_693delAAAAGTG	no	p.Lys230PhefsTer20	35	NA	NA	NA	1	1	NR	NA	NA
2:203383613_AG/A	frameshift_variant	6 of 13	c.691delG	no	p.Val231CysfsTer21	33	NA	NA	4.99	1	1	NR	NA	NA
2:203383683_CAT/C	frameshift_variant	6 of 13	c.761_762delAT	no	p.His254ArgfsTer11	35	NA	NA	NA	2	1	NR	NA	NA
2:203383715_TGAGA/T	frameshift_variant	6 of 13	c.796_799delAGAG	yes	p.Arg266SerfsTer12	35	NA	NA	NA	1	1	NR	NA	NA
2:203383716_G/T	stop_gained	6 of 13	c.793G>T	no	p.Glu265Ter	41	NA	NA	5.65	1	1	NR	NA	NA
2:203383745_A/AT	frameshift_variant	6 of 13	c.823dupT	no	p.Tyr275LeufsTer23	34	NA	NA	NA	1	1	NR	NA	NA
2:203383766_C/G	stop_gained	6 of 13	c.843C>G	no	p.Tyr281Ter	35	NA	NA	-0.69	1	1	NR	NA	NA
2:203383769_T/A	stop_gained	6 of 13	c.846T>A	no	p.Tyr282Ter	36	NA	NA	1.63	1	1	NR	NA	NA
2:203383775_T/TA	frameshift_variant&splice_region_variant	NA	c.852_852+1insA	no	p.Gly285ArgfsTer13	35	NA	NA	NA	1	1	NR	NA	NA
2:203384808_A/G	splice_acceptor_variant	NA	c.853-2A>G	yes	NA	24.8	NA	NA	5.04	1	1	NR	NA	NA
2:203384809_G/A	splice_acceptor_variant	NA	c.853-1G>A	yes	NA	26.3	NA	NA	5.04	1	1	NR	NA	NA
2:203384817_T/A	stop_gained	7 of 13	c.860T>A	yes	p.Leu287Ter	37	NA	NA	5.04	1	1	NR	NA	NA
2:203384874_A/C	missense_variant	7 of 13	c.917A>C	no	p.His306Pro	24.4	deleterious(0.02)	probably_damaging(0.998)	5.04	1	1	NR	NA	NA
2:203384918_C/T	stop_gained	7 of 13	c.961C>T	yes	p.Arg321Ter	40	NA	NA	4.22	2	2	NR	NA	NA
2:203384926_TA/T	splice_region_variant&intron_variant	NA	c.967+4delA	no	NA	26.8	NA	NA	5.14	2	2	NR	NA	NA
2:203395516_G/T	splice_acceptor_variant	NA	c.968-1G>T	yes*	NA	25.8	NA	NA	5.7	1	1	NR	NA	NA
2:203395541_A/G	missense_variant	8 of 13	c.992A>G	yes	p.His331Arg	25.7	deleterious(0)	probably_damaging(1)	5.7	1	1	NR	NA	NA
2:203395543_C/T	stop_gained	8 of 13	c.994C>T	yes	p.Arg332Ter	38	NA	NA	4.81	5	4	NR	NA	NA
2:203395568_T/C	missense_variant	8 of 13	c.1019T>C	yes*	p.Leu340Pro	27.9	deleterious(0)	probably_damaging(1)	5.7	1	1	NR	NA	NA
2:203395588_T/C	missense_variant	8 of 13	c.1039T>C	yes	p.Cys347Arg	26.8	deleterious(0)	probably_damaging(1)	5.7	1	1	NR	NA	NA
2:203395679_T/G	splice_donor_variant	NA	c.1128+2T>G	no	NA	25.1	NA	NA	5.7	2	2	NR	NA	NA
2:203397312_G/T	missense_variant	9 of 13	c.1133G>T	no	p.Gly378Val	29.9	deleterious(0)	probably_damaging(1)	5.52	1	1	NR	NA	NA
2:203397357_A/G	missense_variant	9 of 13	c.1178A>G	no	p.Asn393Ser	26.1	deleterious(0)	probably_damaging(1)	5.52	1	1	NR	NA	NA
2:203397381_T/C	missense_variant	9 of 13	c.1202T>C	yes	p.Leu401Ser	27.6	deleterious(0)	probably_damaging(1)	5.52	2	1	NR	NR	NR
2:203397396_T/G	missense_variant	9 of 13	c.1217T>G	no	p.Met406Arg	28.4	deleterious(0)	probably_damaging(1)	5.28	1	1	NR	NR	NR
2:203397400_T/G	stop_gained	9 of 13	c.1221T>G	yes	p.Tyr407Ter	37	NA	NA	2.92	1	1	NR	NR	NR
2:203397407_G/C	missense_variant	9 of 13	c.1228G>C	no	p.Gly410Arg	29.5	deleterious(0)	probably_damaging(1)	5.28	1	1	NR	NR	NR
2:203397421_G/A	stop_gained	9 of 13	c.1242G>A	no	p.Trp414Ter	39	NA	NA	5.28	1	1	NR	NR	NR
2:203397421_G/GGA	frameshift_variant	9 of 13	c.1245_1246dupGA	no	p.Ile416ArgfsTer4	35	NA	NA	NA	1	1	NR	NR	NR
2:203397433_G/GAGA	inframe_insertion	9 of 13	c.1255_1257dupAGA	no	p.Arg419dup	19.26	NA	NA	NA	1	1	NR	NR	NR
2:203407032_A/G	splice_acceptor_variant	NA	c.1277-2A>G	no	NA	23.7	NA	NA	3.98	1	1	NR	NR	NR
2:203407109_T/TTC	frameshift_variant	10 of 13	c.1355_1356dupTC	no	p.Val453SerfsTer22	35	NA	NA	NA	1	1	NR	NR	NR
2:203407123_G/GA	frameshift_variant	10 of 13	c.1371dupA	yes	p.Gln458ThrfsTer13	35	NA	NA	NA	1	1	NR	NR	NR
2:203407155_G/A	stop_gained	10 of 13	c.1398G>A	yes	p.Trp466Ter	44	NA	NA	5.41	1	1	NR	NR	NR
2:203407171_G/A	splice_donor_variant	NA	c.1413+1G>A	yes*	NA	25.1	NA	NA	4.51	1	1	NR	NR	NR
2:203417449_C/A	stop_gained	11 of 13	c.1424C>A	yes*	p.Ser475Ter	42	NA	NA	5.61	1	1	NR	NR	NR
2:203417457_G/T	stop_gained	11 of 13	c.1432G>T	no	p.Glu478Ter	48	NA	NA	5.61	1	1	NR	NR	NR
2:203417479_A/G	missense_variant	11 of 13	c.1454A>G	yes	p.Asp485Gly	31	deleterious(0)	probably_damaging(1)	5.52	1	1	NR	NR	NR
2:203417496_C/T	missense_variant	11 of 13	c.1471C>T	yes*	p.Arg491Trp	35	deleterious(0)	probably_damaging(1)	4.58	6	4	NR	NR	NR
2:203417497_G/A	missense_variant	11 of 13	c.1472G>A	yes	p.Arg491Gln	35	deleterious(0)	probably_damaging(1)	5.52	3	3	NR	NR	NR
2:203417512_GTGCTGAGGAAAGGATGGC/G	inframe_deletion	11 of 13	c.1490_1507delCTGAGGAAAGGATGGCTG	no	p.Ala497_Ala502del	22	NA	NA	NA	1	1	NR	NR	NR
2:203419994_C/T	missense_variant	12 of 13	c.1606C>T	no	p.Arg536Cys	34	deleterious(0.02)	probably_damaging(1)	5.43	1	1	8.24e-06	NR	NR
2:203420138_C/T	stop_gained	12 of 13	c.1750C>T	yes	p.Arg584Ter	36	NA	NA	4.54	1	1	NR	NR	NR
2:203420160_G/A	missense_variant	12 of 13	c.1772G>A	no	p.Arg591Gln	26.5	deleterious(0.02)	probably_damaging(1)	5.74	2	1	NR	NR	NR
2:203420253_C/A	missense_variant	12 of 13	c.1865C>A	no	p.Pro622Gln	26.2	tolerated(0.08)	probably_damaging(0.995)	5.56	1	1	NR	NR	NR
2:203420345_CCT/C	frameshift_variant	12 of 13	c.1958_1959delCT	no	p.Pro653ArgfsTer21	35	NA	NA	NA	1	1	NR	NR	NR
2:203420350_C/CGA	frameshift_variant	12 of 13	c.1962_1963insGA	no	p.Cys655AspfsTer5	34	NA	NA	NA	1	1	NR	NR	NR
2:203420391_TA/T	frameshift_variant	12 of 13	c.2004delA	no	p.Asp669ThrfsTer31	27.9	NA	NA	0.581	1	1	NR	NR	NR
2:203420402_G/T	stop_gained	12 of 13	c.2014G>T	no	p.Glu672Ter	43	NA	NA	5.78	1	1	NR	NR	NR
2:203420414_A/AACCT	frameshift_variant	12 of 13	c.2027_2030dupACCT	no	p.Lys678ProfsTer6	34	NA	NA	NA	1	1	NR	NR	NR
2:203420546_C/T	stop_gained	12 of 13	c.2158C>T	no	p.Gln720Ter	39	NA	NA	5.97	1	1	NR	NR	NR
2:203420632_G/GC	frameshift_variant	12 of 13	c.2245dupC	no	p.Gln749ProfsTer9	35	NA	NA	NA	1	1	NR	NR	NR
2:203420759_ATG/A	frameshift_variant	12 of 13	c.2372_2373delTG	no	p.Met791LysfsTer21	35	NA	NA	NA	1	1	NR	NR	NR
2:203420813_G/GT	frameshift_variant	12 of 13	c.2426dupT	no	p.Ala810GlyfsTer3	35	NA	NA	NA	1	1	NR	NR	NR
2:203420888_C/T	stop_gained	12 of 13	c.2500C>T	no	p.Gln834Ter	40	NA	NA	6.17	1	1	NR	NR	NR
2:203420920_AG/A	frameshift_variant	12 of 13	c.2533delG	no	p.Glu845LysfsTer14	35	NA	NA	6.17	1	1	NR	NR	NR
2:203420930_C/T	stop_gained	12 of 13	c.2542C>T	no	p.Gln848Ter	42	NA	NA	6.17	1	1	NR	NR	NR
2:203420936_C/T	stop_gained	12 of 13	c.2548C>T	no	p.Gln850Ter	40	NA	NA	6.17	1	1	NR	NR	NR
2:203420946_G/GA	frameshift_variant	12 of 13	c.2558_2559insA	no	p.Glu854Ter	35	NA	NA	NA	1	1	NR	NR	NR
2:203420993_CCTTTA/C	frameshift_variant	12 of 13	c.2608_2612delTTACT	no	p.Leu870GlufsTer9	35	NA	NA	NA	1	1	NR	NR	NR
2:203421005_C/T	stop_gained	12 of 13	c.2617C>T	yes*	p.Arg873Ter	44	NA	NA	6.17	4	4	NR	NR	NR
2:203421083_C/T	stop_gained	12 of 13	c.2695C>T	yes	p.Arg899Ter	39	NA	NA	5.3	2	2	NR	NR	NR
2:203421096_A/G	missense_variant	12 of 13	c.2708A>G	yes	p.Asn903Ser	16.51	tolerated(0.4)	probably_damaging(0.966)	6.17	1	1	1.65e-05	NR	NR
* previously reported in Girerd et al., [Eur Respir J., 2016, PMID:26699722]
