# Supplementary material for: Identification of rare sequence variation underlying heritable pulmonary arterial hypertension
Source: Nat Commun. 2018 Apr 12;9:1416. doi: 10.1038/s41467-018-03672-4 (PMC5897357; doi:10.1038/s41467-018-03672-4)
Supplement: Supplementary file 2 — Supplementary Data 2(XLSX 79 kb) [file 41467_2018_3672_MOESM2_ESM.xlsx]

## Sheet: Suppl. Dataset 2
Supplementary Dataset 2 Single nucleotide variants (SNVs) and indels identified in other previously reported genes in this study. Transcripts used: ENST00000388922 (ACVRL1), ENST00000373203 (ENG), ENST00000302909 (KCNK3), ENST00000515385 (SMAD1), ENST00000379826 (SMAD9), ENST00000240335 (TBX4). Variants of unknown significance are highlighted in grey. Abbreviations: HGVS - Human Genome Variation …
Gene	Variant	Consequence type	Exon	HGVS (cDNA)	Prev. reported	HGVS (protein)	CADD	SIFT	PolyPhen-2	GERP	AC (pahaff)	AC (pahidx)	AF (ExAC)	AF (UK10K-WGS)	AF (UK10K-WES)
ACVRL1	12:52307363_C/T	stop_gained	4 of 10	c.334C>T	no	p.Gln112Ter	35	NA	NA	3.57	1	1	NR	NR	NR
ACVRL1	12:52307462_C/T	missense_variant	4 of 10	c.433C>T	no	p.Arg145Trp	23.7	deleterious(0.01)	benign(0.001)	2.82	1	1	NR	NR	NR
ACVRL1	12:52308244_T/G	missense_variant	6 of 10	c.647T>G	no	p.Val216Gly	28.3	deleterious(0)	probably_damaging(1)	4.73	1	1	NR	NR	NR
ACVRL1	12:52309218_C/G	missense_variant	7 of 10	c.982C>G	no	p.His328Asp	32	deleterious(0)	probably_damaging(1)	5.09	1	1	NR	NR	NR
ACVRL1	12:52309266_T/C	missense_variant	7 of 10	c.1030T>C	no	p.Cys344Arg	27	deleterious(0)	probably_damaging(1)	3.95	1	1	NR	NR	NR
ACVRL1	12:52314615_C/G	missense_variant	10 of 10	c.1450C>G	yes	p.Arg484Gly	27.6	deleterious(0)	probably_damaging(1)	3.5	1	1	NR	NR	NR
ACVRL1	12:52314615_C/T	missense_variant	10 of 10	c.1450C>T	yes	p.Arg484Trp	33	deleterious(0)	probably_damaging(1)	3.5	1	1	NR	NR	NR
ACVRL1	12:52314616_G/A	missense_variant	10 of 10	c.1451G>A	yes	p.Arg484Gln	33	deleterious(0)	probably_damaging(1)	4.41	1	1	NR	NR	NR
ACVRL1	12:52314616_G/T	missense_variant	10 of 10	c.1451G>T	no	p.Arg484Leu	32	deleterious(0)	probably_damaging(1)	4.41	1	1	NR	NR	NR
ENG	9:130578279_C/T	missense_variant	14 of 15	c.1795G>A	no	p.Ala599Thr	33	deleterious(0)	probably_damaging(1)	5.29	1	1	NR	NR	NR
ENG	9:130579436_TCAGGGC/T	inframe_deletion	13 of 15	c.1727_1732delGCCCTG	no	p.Ser576_Asp578delinsAsn	18.75	NA	NA	NA	1	1	NR	NR	NR
ENG	9:130580540_G/T	missense_variant	12 of 15	c.1545C>A	no	p.Asn515Lys	23.4	deleterious(0.02)	benign(0.011)	5.15	1	1	NR	NR	NR
ENG	9:130581004_G/C	missense_variant	11 of 15	c.1419C>G	no	p.Ser473Arg	21.6	deleterious(0.03)	benign(0.096)	2.38	1	1	NR	NR	NR
ENG	9:130592049_G/A	stop_gained	3 of 15	c.277C>T	no	p.Arg93Ter	37	NA	NA	4.25	1	1	NR	NR	NR
KCNK3	2:26915895_G/T	missense_variant	1 of 2	c.152G>T	no	p.Arg51Leu	20.6	deleterious(0.01)	benign(0.116)	3.15	1	1	1.69e-05	NR	NR
KCNK3	2:26950591_G/A	missense_variant	2 of 2	c.340G>A	no	p.Ala114Thr	27.8	deleterious(0)	probably_damaging(1)	4.38	1	1	NR	NR	NR
KCNK3	2:26950795_G/C	missense_variant	2 of 2	c.544G>C	no	p.Glu182Gln	26.7	deleterious(0)	probably_damaging(1)	5.26	1	1	NR	NR	NR
KCNK3	2:26950958_G/C	missense_variant	2 of 2	c.707G>C	no	p.Gly236Ala	22.8	tolerated(0.26)	probably_damaging(0.982)	5.01	1	1	NR	NR	NR
SMAD9	13:37439797_G/A	stop_gained	5 of 7	c.880C>T	yes	p.Arg294Ter	40	NA	NA	3.37	1	1	8.24e-06	NR	NR
SMAD9	13:37439887_G/T	missense_variant	5 of 7	c.790C>A	no	p.Pro264Thr	22.9	deleterious(0.02)	benign(0.008)	4.38	1	1	NR	NR	NR
SMAD9	13:37453531_G/A	missense_variant	2 of 7	c.296C>T	no	p.Pro99Leu	28	deleterious(0)	probably_damaging(1)	5.53	1	1	NR	NR	NR
SMAD9	13:37453532_G/C	missense_variant	2 of 7	c.295C>G	no	p.Pro99Ala	23.9	deleterious(0)	probably_damaging(0.999)	5.53	1	1	1.65e-05	NR	NR
TBX4	17:59533888_GCCTTCCGGGC/G	frameshift_variant	1 of 8	c.40_49delTTCCGGGCCC	no	p.Phe14ArgfsTer28	35	NA	NA	NA	1	1	NR	NR	NR
TBX4	17:59533972_G/T	stop_gained	1 of 8	c.121G>T	no	p.Gly41Ter	37	NA	NA	4.4	1	1	NR	NR	NR
TBX4	17:59557543_G/GC	frameshift_variant	7 of 8	c.885dupC	no	p.Thr296HisfsTer90	34	NA	NA	NA	1	1	NR	NR	NR
TBX4	17:59557628_CT/C	frameshift_variant	7 of 8	c.972delT	no	p.Thr326ProfsTer12	34	NA	NA	5.84	1	1	NR	NR	NR
TBX4	17:59557671_A/T	stop_gained	7 of 8	c.1012A>T	no	p.Lys338Ter	43	NA	NA	5.84	1	1	NR	NR	NR
TBX4	17:59560309_C/T	missense_variant	8 of 8	c.1070C>T	no	p.Ala357Val	24.5	deleterious(0.01)	benign(0.397)	5.51	1	1	2.47e-05	NR	NR
TBX4	17:59560341_C/T	missense_variant	8 of 8	c.1102C>T	no	p.Arg368Cys	34	deleterious(0)	probably_damaging(1)	4.55	1	1	4.94e-05	NR	NR
TBX4	17:59560344_T/TC	frameshift_variant	8 of 8	c.1112dupC	no	p.Pro372SerfsTer14	35	NA	NA	NA	2	2	4.12e-05	NR	NR
TBX4	17:59560384_A/C	missense_variant	8 of 8	c.1145A>C	no	p.Tyr382Ser	26.8	deleterious(0)	probably_damaging(1)	5.51	1	1	4.12e-05	0	NR
TBX4	17:59560396_TGACCCCCA/T	frameshift_variant	8 of 8	c.1160_1167delCCCCCAGA	no	p.Thr387ArgfsTer29	35	NA	NA	NA	1	1	NR	NR	NR
TBX4	17:59560422_T/C	missense_variant	8 of 8	c.1183T>C	no	p.Ser395Pro	26.3	deleterious(0)	probably_damaging(0.999)	5.51	1	1	NR	NR	NR
TBX4	17:59560513_C/A	missense_variant	8 of 8	c.1274C>A	no	p.Pro425Gln	32	deleterious(0)	probably_damaging(1)	5.49	1	1	NR	NR	NR
TBX4	17:59560782_G/A	missense_variant	8 of 8	c.1543G>A	no	p.Glu515Lys	25.3	deleterious_low_confidence(0.01)	probably_damaging(0.976)	5.14	1	1	NR	NR	NR
