# Supplementary material for: Identification of rare sequence variation underlying heritable pulmonary arterial hypertension
Source: Nat Commun. 2018 Apr 12;9:1416. doi: 10.1038/s41467-018-03672-4 (PMC5897357; doi:10.1038/s41467-018-03672-4)
Supplement: Supplementary file 3 — Supplementary Data 3(XLSX 75 kb) [file 41467_2018_3672_MOESM3_ESM.xlsx]

## Sheet: Suppl. Dataset 3
Supplementary Dataset 3 Single nucleotide variants (SNVs) identified in novel PAH genes in this study. Transcripts used: ENST00000439040 (ATP13A3), ENST00000249598 (GDF2), ENST00000509504 (AQP1), ENST00000297316 (SOX17). Abbreviations: HGVS - Human Genome Variation Society nomenclature (http://varnomen.hgvs.org/) (PMID:26931183); AC - Allele count; AF - Allele frequency; pahaff - Affected PAH sub…
Gene	Variant	Consequence type	Exon	HGVS (cDNA)	HGVS (protein)	CADD	SIFT	PolyPhen-2	GERP	AC (pahaff)	AC (pahidx)	AF (ExAC)	AF (UK10K-WGS)	AF (UK10K-WES)
ATP13A3	3:194154553_A/AG	frameshift_variant	21 of 33	c.2192dupC	p.Ala732CysfsTer4	35	NA	NA	NA	1	1	NA	NA	NA
ATP13A3	3:194154565_CTTTAA/C	frameshift_variant	21 of 33	c.2176_2180delTTAAA	p.Leu726AlafsTer8	35	NA	NA	NA	1	1	NA	NA	NA
ATP13A3	3:194167785_AG/A	frameshift_variant	14 of 33	c.1367delC	p.Pro456LeufsTer7	29.7	NA	NA	5.35	1	1	NA	NA	NA
ATP13A3	3:194150414_A/G	missense_variant	27 of 33	c.2867T>C	p.Leu956Pro	31	deleterious(0)	probably_damaging(1)	5.85	1	1	NA	NA	NA
ATP13A3	3:194151723_C/T	missense_variant	24 of 33	c.2573G>A	p.Arg858His	35	deleterious(0)	probably_damaging(1)	5.88	1	1	NA	NA	NA
ATP13A3	3:194151746_C/T	missense_variant	24 of 33	c.2550G>A	p.Met850Ile	24.9	deleterious(0.01)	benign(0)	5.88	1	1	NA	NA	NA
ATP13A3	3:194157921_A/C	missense_variant	20 of 33	c.2023T>G	p.Leu675Val	24.1	deleterious(0)	probably_damaging(0.997)	2.06	1	1	NA	NA	NA
ATP13A3	3:194140607_C/A	splice_donor_variant	NA	c.3402+1G>T	NA	26.6	NA	NA	5.63	1	1	NA	NA	NA
ATP13A3	3:194165455_G/A	stop_gained&splice_region_variant	15 of 33	c.1558C>T	p.Arg520Ter	37	NA	NA	2.59	1	1	1.66e-05	NA	NA
ATP13A3	3:194169187_T/C	splice_region_variant&synonymous_variant	12 of 33	c.1149A>G	c.1149A>G(p.%3D)	15.18	NA	NA	5.55	1	1	8.28e-06	NA	NA
ATP13A3	3:194162096_C/A	stop_gained	16 of 33	c.1654G>T	p.Glu552Ter	43	NA	NA	5.23	1	1	NA	NA	NA
GDF2	10:48416543_GCTCAGGCAGCCCAC/G	frameshift_variant	1 of 2	c.137_150delGTGGGCTGCCTGAG	p.Gly46AlafsTer21	25	NA	NA	NA	1	1	NA	NA	NA
GDF2	10:48413630_G/T	missense_variant	2 of 2	c.1238C>A	p.Thr413Asn	26.3	deleterious(0)	probably_damaging(1)	5.52	1	1	NA	NA	NA
GDF2	10:48413828_G/A	missense_variant	2 of 2	c.1040C>T	p.Ala347Val	23.9	deleterious(0)	probably_damaging(0.984)	5.63	1	1	8.24e-06	NA	NA
GDF2	10:48413910_T/A	missense_variant	2 of 2	c.958A>T	p.Ser320Cys	23.3	deleterious(0.01)	probably_damaging(1)	5.46	1	1	NA	NA	NA
GDF2	10:48414441_C/T	missense_variant	2 of 2	c.427G>A	p.Glu143Lys	28	deleterious(0)	probably_damaging(1)	4.65	1	1	NA	NA	NA
GDF2	10:48414521_T/A	missense_variant&splice_region_variant	2 of 2	c.347A>T	p.Asp116Val	24.4	deleterious(0.01)	possibly_damaging(0.933)	4.41	1	1	NA	NA	NA
GDF2	10:48416366_G/A	missense_variant	1 of 2	c.328C>T	p.Arg110Trp	35	deleterious(0)	probably_damaging(1)	4.35	1	1	NA	NA	NA
GDF2	10:48416429_T/C	missense_variant	1 of 2	c.265A>G	p.Met89Val	24.8	deleterious(0)	probably_damaging(0.999)	5.37	1	1	NA	NA	NA
AQP1	7:30951900_C/T	missense_variant	1 of 4	c.376C>T	p.Arg126Cys	33	deleterious(0.01)	possibly_damaging(0.85)	3.72	1	1	NA	NA	NA
AQP1	7:30961823_T/A	missense_variant	2 of 4	c.527T>A	p.Val176Glu	33	deleterious(0)	probably_damaging(1)	5.45	1	1	NA	NA	NA
AQP1	7:30961837_C/T	missense_variant	2 of 4	c.541C>T	p.Leu181Phe	29.4	deleterious(0.02)	probably_damaging(1)	5.01	1	1	NA	NA	NA
AQP1	7:30962212_C/T	missense_variant	3 of 4	c.583C>T	p.Arg195Trp	35	deleterious(0)	probably_damaging(1)	3.33	5	5	NA	NA	NA
AQP1	7:30963072_G/A	stop_gained	4 of 4	c.638G>A	p.Trp213Ter	43	NA	NA	5.13	1	1	NA	NA	NA
SOX17	8:55371798_AGGCGGCCGCGCTGGGCCCCGAG/A	frameshift_variant	2 of 2	c.499_520delCTGGGCCCCGAGGGCGGCCGCG	p.Leu167TrpfsTer213	33	NA	NA	NA	1	1	NA	NA	NA
SOX17	8:55372122_A/AC	frameshift_variant	2 of 2	c.817dupC	p.Arg273ProfsTer92	24.3	NA	NA	NA	1	1	NA	NA	NA
SOX17	8:55371010_G/C	splice_region_variant&intron_variant	NA	c.307+5G>C	NA	18.26	NA	NA	4.45	1	1	NA	NA	NA
SOX17	8:55370862_C/T	missense_variant	1 of 2	c.164C>T	p.Pro55Leu	22.8	deleterious(0.03)	benign(0.196)	3.56	1	1	NA	NA	NA
SOX17	8:55371704_C/G	missense_variant	2 of 2	c.394C>G	p.His132Asp	27.5	deleterious(0.01)	probably_damaging(0.968)	4.03	1	1	NA	NA	NA
SOX17	8:55371707_C/T	missense_variant	2 of 2	c.397C>T	p.Pro133Ser	29.9	deleterious(0.04)	probably_damaging(0.997)	4.03	1	1	NA	NA	NA
SOX17	8:55371729_G/C	missense_variant	2 of 2	c.419G>C	p.Arg140Pro	34	deleterious(0)	probably_damaging(0.996)	3.93	1	1	NA	NA	NA
SOX17	8:55372392_C/A	missense_variant	2 of 2	c.1082C>A	p.Thr361Lys	33	deleterious(0.01)	probably_damaging(0.997)	5.09	1	1	8.24e-06	NA	NA
SOX17	8:55372446_A/T	missense_variant	2 of 2	c.1136A>T	p.Tyr379Phe	24.3	tolerated(0.15)	probably_damaging(0.979)	2.45	1	1	8.24e-06	NA	NA
