# Supplementary material for: Identification of rare sequence variation underlying heritable pulmonary arterial hypertension
Source: Nat Commun. 2018 Apr 12;9:1416. doi: 10.1038/s41467-018-03672-4 (PMC5897357; doi:10.1038/s41467-018-03672-4)
Supplement: Supplementary file 4 — Supplementary Data 4(XLSX 18 kb) [file 41467_2018_3672_MOESM4_ESM.xlsx]

## Sheet: Suppl. Dataset 4
Supplementary Dataset 4 Non-coding SNVs and indels surrounding previously reported and novel PAH disease genes. Transcripts used: ENST00000374580 (BMPR2), ENST00000388922 (ACVRL1), ENST00000373203 (ENG), ENST00000302909 (KCNK3), ENST00000515385 (SMAD1), ENST00000379826 (SMAD9), ENST00000240335 (TBX4), ENST00000439040 (ATP13A3), ENST00000249598 (GDF2), ENST00000509504 (AQP1), ENST00000297316 (SOX1…
Gene	Variant	Consequence type	Exon	HGVS (cDNA)	CADD	Gerp	AC (pahaff)	AC (pahidx)	AF (ExAC)
BMPR2	2:203239670_G/T	upstream_gene_variant	NA	NA	18.15	2.63	1	0	NA
BMPR2	2:203241075_C/T	upstream_gene_variant	NA	NA	19.14	1.66	1	1	NA
BMPR2	2:203241166_C/T	upstream_gene_variant	NA	NA	18.78	2.61	1	1	NA
BMPR2	2:203241604_A/G	upstream_gene_variant	NA	NA	16.69	2.51	1	1	NA
BMPR2	2:203242005_T/C	5_prime_UTR_variant	1 of 13	c.-193T>C	22.5	3.99	1	1	NA
BMPR2	2:203242576_A/AAATAATATTTT	intron_variant	NA	c.76+307_76+317dupAATATTTTAAT	20.5	NA	1	1	NA
BMPR2	2:203242615_A/G	intron_variant	NA	c.76+342A>G	16.47	2.67	1	1	NA
BMPR2	2:203246615_CAAAA/C	intron_variant	NA	c.76+4344_76+4347delAAAA	17.36	NA	1	1	NA
BMPR2	2:203247746_T/G	intron_variant	NA	c.76+5473T>G	15.79	1.83	1	1	NA
BMPR2	2:203258658_TT/GAGAGAGAGAGAGAGATG	intron_variant	NA	c.76+16385_76+16386delTTinsGAGAGAGAGAGAGAGATG	18.6	NA	1	1	NA
BMPR2	2:203273505_C/T	intron_variant	NA	c.76+31232C>T	17.89	2.49	1	1	NA
BMPR2	2:203278734_T/G	intron_variant	NA	c.76+36461T>G	15.79	0.225	1	1	NA
BMPR2	2:203310236_C/A	intron_variant	NA	c.77-19296C>A	17.97	0.351	1	1	NA
BMPR2	2:203333406_T/C	intron_variant	NA	c.418+994T>C	16.12	0.0548	1	1	NA
BMPR2	2:203355391_G/A	intron_variant	NA	c.418+22979G>A	20.9	2.72	1	1	NA
BMPR2	2:203383536_C/G	intron_variant	NA	c.622-9C>G	16.53	-1.23	1	1	NA
BMPR2	2:203384570_T/G	intron_variant	NA	c.853-240T>G	16.05	3.45	1	1	NA
BMPR2	2:203391297_A/G	intron_variant	NA	c.968-4220A>G	15.27	-3.98	1	1	NA
BMPR2	2:203421618_G/A	intron_variant	NA	c.2866+364G>A	18.08	0.128	1	1	NA
BMPR2	2:203421618_G/T	intron_variant	NA	c.2866+364G>T	16.82	0.128	1	1	NA
BMPR2	2:203422521_T/C	intron_variant	NA	c.2866+1267T>C	16.5	1.94	1	1	NA
EIF2AK4	15:40255528_C/T	intron_variant	NA	c.859+1428C>T	18.46	1.87	1	1	NA
EIF2AK4	15:40266349_A/C	intron_variant	NA	c.1818+399A>C	15.62	-8.41	2	2	NA
EIF2AK4	15:40299522_C/T	intron_variant	NA	c.3407+256C>T	15.59	1.43	1	1	NA
EIF2AK4	15:40302260_C/G	intron_variant	NA	c.3693+329C>G	15.61	1.37	1	1	NA
EIF2AK4	15:40307194_A/G	intron_variant	NA	c.3760-1509A>G	16.85	0.225	1	1	NA
ACVRL1	12:52298958_G/A	upstream_gene_variant	NA	NA	18.6	4.28	1	1	NA
ACVRL1	12:52304620_A/G	intron_variant	NA	c.-5-1634A>G	16.54	3.09	1	1	NA
ACVRL1	12:52305183_T/A	intron_variant	NA	c.-5-1071T>A	16.33	1.66	1	1	NA
ACVRL1	12:52311707_G/A	intron_variant	NA	c.1247-1062G>A	17.43	4.22	1	1	NA
ACVRL1	12:52314882_G/A	downstream_gene_variant	NA	NA	15.75	1.63	1	1	NA
ACVRL1	12:52318829_A/T	downstream_gene_variant	NA	NA	19.83	1.74	1	1	NA
ENG	9:130616703_C/T	5_prime_UTR_variant	1 of 15	c.-69G>A	19.5	1.05	1	1	NA
ENG	9:130616746_G/A	5_prime_UTR_variant	1 of 15	c.-112C>T	18.15	-0.769	1	1	NA
ENG	9:130616976_C/T	5_prime_UTR_variant	1 of 15	c.-342G>A	18.4	1.73	1	1	NA
ENG	9:130617020_G/A	5_prime_UTR_variant	1 of 15	c.-386C>T	15.73	3.46	1	1	NA
ENG	9:130617029_G/T	5_prime_UTR_variant	1 of 15	c.-395C>A	15.16	2.4	1	1	NA
ENG	9:130581963_T/TG	intron_variant	NA	c.1273-25dupC	18.26	NA	1	1	NA
ENG	9:130601009_C/T	intron_variant	NA	c.219+4364G>A	17.11	0.393	1	1	NA
ENG	9:130603782_T/A	intron_variant	NA	c.219+1591A>T	16.25	-3.6	1	1	NA
ENG	9:130575704_C/G	downstream_gene_variant	NA	NA	20.1	5.16	1	1	NA
CAV1	7:116162311_G/A	upstream_gene_variant	NA	NA	16.13	1.44	1	1	NA
CAV1	7:116162351_C/T	upstream_gene_variant	NA	NA	18.53	1.87	1	1	NA
CAV1	7:116165111_G/A	5_prime_UTR_variant	1 of 3	c.-6G>A	18.31	1.94	1	1	NA
CAV1	7:116165475_C/A	intron_variant	NA	c.30+329C>A	15.87	3.58	1	1	NA
CAV1	7:116165659_T/A	intron_variant	NA	c.30+513T>A	16	1.92	1	1	NA
CAV1	7:116166384_C/A	intron_variant	NA	c.31-195C>A	21.7	3.61	1	1	NA
CAV1	7:116172351_C/A	intron_variant	NA	c.195+5608C>A	19.27	-0.148	1	1	NA
CAV1	7:116175673_T/A	intron_variant	NA	c.195+8930T>A	18.9	5.77	1	1	NA
CAV1	7:116178241_A/G	intron_variant	NA	c.195+11498A>G	18.53	2.67	1	1	NA
CAV1	7:116193371_C/T	intron_variant	NA	c.196-5629C>T	20.6	3.21	1	1	NA
CAV1	7:116201142_T/G	3_prime_UTR_variant	3 of 3	c.*1801T>G	19.77	2.95	1	1	NA
SMAD1	4:146435762_C/T	5_prime_UTR_variant	2 of 7	c.-4C>T	22.4	4.95	2	2	3.3e-05
SMAD1	4:146480289_T/G	downstream_gene_variant	NA	NA	16.2	5.68	1	1	NA
SMAD1	4:146402922_C/A	upstream_gene_variant	NA	NA	19.54	2.33	1	1	NA
SMAD1	4:146402969_G/A	upstream_gene_variant	NA	NA	19.93	3.05	1	1	NA
SMAD1	4:146403183_C/T	upstream_gene_variant	NA	NA	17.56	2.56	1	1	NA
SMAD1	4:146405547_C/A	intron_variant	NA	c.-177+1219C>A	19.46	5.45	1	1	NA
SMAD1	4:146414565_A/G	intron_variant	NA	c.-177+10237A>G	20.3	0.561	1	1	NA
SMAD1	4:146422115_AGTT/A	intron_variant	NA	c.-176-13471_-176-13469delGTT	15.99	NA	1	1	NA
SMAD1	4:146423565_A/T	intron_variant	NA	c.-176-12025A>T	19.29	3.82	1	1	NA
SMAD1	4:146432784_T/C	intron_variant	NA	c.-176-2806T>C	15.73	1.26	1	1	NA
SMAD1	4:146436848_G/A	intron_variant	NA	c.400+683G>A	17.68	-0.55	2	2	NA
SMAD1	4:146458167_A/G	intron_variant	NA	c.401-2789A>G	18.17	-0.609	1	1	NA
SMAD1	4:146460525_G/A	intron_variant	NA	c.401-431G>A	18.54	0.55	1	1	NA
SMAD1	4:146475959_C/G	intron_variant	NA	c.1254+767C>G	17.61	3.76	1	1	NA
SMAD4	18:48556577_G/C	upstream_gene_variant	NA	NA	16.54	0.171	1	1	NA
SMAD4	18:48556651_C/A	5_prime_UTR_variant	1 of 12	c.-470C>A	21.6	2.25	1	1	NA
SMAD4	18:48556960_A/T	5_prime_UTR_variant	1 of 12	c.-161A>T	16.37	2.5	1	1	NA
SMAD4	18:48564315_T/TA	intron_variant	NA	c.-128+7325dupA	17.45	NA	1	1	NA
SMAD4	18:48569251_C/A	intron_variant	NA	c.-127-4039C>A	16.46	-0.608	2	2	NA
SMAD4	18:48573178_T/C	intron_variant	NA	c.-127-112T>C	16.86	2.67	2	2	NA
SMAD4	18:48610907_C/T	3_prime_UTR_variant	12 of 12	c.*6070C>T	15.3	4.04	1	1	NA
SMAD9	13:37494317_C/T	5_prime_UTR_variant	1 of 7	c.-251G>A	18.45	1.36	1	1	NA
SMAD9	13:37445161_G/C	intron_variant	NA	c.670+1634C>G	15.59	0.565	2	2	NA
SMAD9	13:37455422_G/A	intron_variant	NA	c.-186-1410C>T	18.48	2.17	1	1	NA
SMAD9	13:37458642_AAAC/A	intron_variant	NA	c.-186-4633_-186-4631delGTT	20.7	NA	1	1	NA
SMAD9	13:37459519_AACACAC/A	intron_variant	NA	c.-186-5513_-186-5508delGTGTGT	20.3	NA	1	1	NA
SMAD9	13:37466836_G/A	intron_variant	NA	c.-186-12824C>T	19.43	2.73	1	1	NA
SMAD9	13:37480249_C/T	intron_variant	NA	c.-187+14004G>A	16.82	2.71	1	1	NA
SMAD9	13:37490397_T/C	intron_variant	NA	c.-187+3856A>G	18.07	1.61	1	1	NA
KCNK3	2:26914978_G/A	upstream_gene_variant	NA	NA	18.97	2.94	1	1	NA
KCNK3	2:26915551_C/A	upstream_gene_variant	NA	NA	15.99	-0.495	1	1	NA
KCNK3	2:26915624_G/A	5_prime_UTR_variant	1 of 2	c.-120G>A	18.57	1.02	1	1	NA
KCNK3	2:26916218_T/A	intron_variant	NA	c.283+192T>A	21	-0.661	1	1	NA
KCNK3	2:26916302_G/A	intron_variant	NA	c.283+276G>A	20.4	2.68	1	1	NA
KCNK3	2:26933741_T/C	intron_variant	NA	c.284-16794T>C	20.8	2.62	1	1	NA
KCNK3	2:26935785_A/C	intron_variant	NA	c.284-14750A>C	15.64	4.04	1	1	NA
KCNK3	2:26940442_G/A	intron_variant	NA	c.284-10093G>A	19.44	2.6	1	1	NA
KCNK3	2:26940476_C/A	intron_variant	NA	c.284-10059C>A	17.6	2.46	1	1	NA
KCNK3	2:26941945_G/A	intron_variant	NA	c.284-8590G>A	21.3	3.6	1	1	NA
KCNK3	2:26945904_C/T	intron_variant	NA	c.284-4631C>T	17.88	2.03	1	1	NA
KCNK3	2:26945921_ATCCTGGCCTTGTGGCCAGCT/A	intron_variant	NA	c.284-4613_284-4594delTCCTGGCCTTGTGGCCAGCT	19.06	NA	1	1	NA
KCNK3	2:26947295_C/T	intron_variant	NA	c.284-3240C>T	16.16	0.554	1	1	NA
KCNK3	2:26960170_T/G	downstream_gene_variant	NA	NA	15.14	2.53	1	1	NA
TBX4	17:59529906_G/A	upstream_gene_variant	NA	NA	20.6	-1.62	1	1	NA
TBX4	17:59529910_G/T	upstream_gene_variant	NA	NA	19.39	3.81	1	1	NA
TBX4	17:59530288_G/C	upstream_gene_variant	NA	NA	16.1	-0.469	1	1	NA
TBX4	17:59531082_T/C	upstream_gene_variant	NA	NA	22.3	4.2	2	2	NA
TBX4	17:59532501_C/T	upstream_gene_variant	NA	NA	18.08	4.24	1	1	NA
TBX4	17:59532531_A/T	upstream_gene_variant	NA	NA	17.78	4.25	1	1	NA
TBX4	17:59533716_AG/A	upstream_gene_variant	NA	NA	15.97	0.779	1	1	NA
TBX4	17:59539568_T/G	intron_variant	NA	c.282-3612T>G	18.9	-5.93	2	2	NA
TBX4	17:59539630_G/A	intron_variant	NA	c.282-3550G>A	19.05	-3.9	1	1	NA
TBX4	17:59545673_C/T	intron_variant	NA	c.549+655C>T	22.7	4.61	1	1	NA
TBX4	17:59552063_G/A	intron_variant	NA	c.550-3925G>A	17.65	2.53	1	1	NA
TBX4	17:59552153_C/T	intron_variant	NA	c.550-3835C>T	16.52	-2.06	1	1	NA
TBX4	17:59560127_T/C	intron_variant	NA	c.1022-134T>C	15.65	4.8	1	1	NA
TBX4	17:59562229_G/A	downstream_gene_variant	NA	NA	15.64	5.59	1	1	NA
TBX4	17:59563782_G/C	downstream_gene_variant	NA	NA	15.3	4.95	1	1	NA
ATP13A3	3:194127718_T/C	intron_variant	NA	c.3484-873A>G	15.66	-4.83	1	1	NA
ATP13A3	3:194132931_C/T	intron_variant	NA	c.3483+1557G>A	17.76	-0.816	1	1	NA
ATP13A3	3:194177964_C/T	intron_variant	NA	c.480-61G>A	18.23	3.62	1	1	NA
ATP13A3	3:194190514_ATTATT/A	intron_variant	NA	c.-46-7554_-46-7550delAATAA	15.54	NA	1	1	NA
ATP13A3	3:194206521_ACCT/A	intron_variant	NA	c.-47+8255_-47+8257delAGG	19.57	NA	1	1	NA
ATP13A3	3:194118889_C/T	downstream_gene_variant	NA	NA	15.74	-8.95	1	1	NA
GDF2	10:48417071_C/T	upstream_gene_variant	NA	NA	17.9	2.45	1	1	NA
GDF2	10:48421210_G/A	upstream_gene_variant	NA	NA	18	1.76	1	1	NA
AQP1	7:30953261_C/T	intron_variant	NA	c.384+1353C>T	20.5	3.62	1	1	NA
AQP1	7:30954957_G/A	intron_variant	NA	c.384+3049G>A	18.92	3.91	1	1	NA
AQP1	7:30955606_C/T	intron_variant	NA	c.384+3698C>T	18.31	0.988	1	1	NA
AQP1	7:30951165_G/A	upstream_gene_variant	NA	NA	19.11	3.37	1	1	NA
SOX17	8:55366196_T/A	upstream_gene_variant	NA	NA	20.7	4.92	1	1	NA
SOX17	8:55366197_C/A	upstream_gene_variant	NA	NA	21.8	4	1	1	NA
SOX17	8:55366855_G/T	upstream_gene_variant	NA	NA	17.06	1.05	1	1	NA
